# Supplementary material for: From Bench to Bioactivity: An Integrated Medicinal Development Based on Kinetic and Simulation Assessment of Pyrazolone-Oxadiazole Coupled Benzamide as Promising Inhibitors of Diabetes Mellitus
Source: Pharmaceuticals (Basel). 2025 Oct 22;18(11):1595. doi: 10.3390/ph18111595 (PMC12655744; doi:10.3390/ph18111595)
Supplement: Supplementary file 1 [file pharmaceuticals-18-01595-s001.zip]

Archive with 1 entries (1 files):
- pharmaceuticals-3908728-supplementary-updated.pdf
